# Supplementary material for: NMR-Guided Discovery of Luvunga D: A Novel Propellane-Type Limonoid from Luvunga scandens That Functions as a Non-Classical Ferroptosis Inhibitor
Source: Antioxidants (Basel). 2026 Mar 23;15(3):402. doi: 10.3390/antiox15030402 (PMC13024304; doi:10.3390/antiox15030402)
Supplement: Supplementary file 1 [file antioxidants-15-00402-s001.zip]

Archive with 1 entries (1 files):
- antioxidants-4188584-supplementary.pdf
